# Supplementary material for: Pathology of experimentally induced mouthrot caused by Tenacibaculum maritimum in Atlantic salmon smolts
Source: PLoS One. 2018 Nov 1;13(11):e0206951. doi: 10.1371/journal.pone.0206951 (PMC6211739; doi:10.1371/journal.pone.0206951)
Supplement: S1 Table — Ct values of the specificity and efficiency analyses performed during the development of the Tmar_ompA assay. (XLSX) [file pone.0206951.s001.xlsx]

## Sheet: Sheet1
	Tmar_ompA			Tmar 16S (Fringuelli)
	Replicate 1	Replicate 2	Replicate 3	Replicate 1	Replicate 2	Replicate 3
Specificity
Tenacibaculum maritimum NCIMB 2154T	16.9572	16.9085	17.2829	5.15594	4.93643	4.74137
T. maritimum TmarCan15-1	14.1638	13.8555	14.4266	6.60973	6.3727	6.19514
T. maritimum TmarCan16-1	17.3219	17.5309	17.3837	4.48612	4.53041	4.3654
T. maritimum TmarCan16-5	17.5174	17.1278	17.1839	4.4247	4.47482	4.37032
T. maritimum NLF-15	15.1234	14.4712	15.3582	4.74954	5.60971	4.75969
T. maritimum Ch-2402	13.7141	13.6896	14.2563	5.69854	6.96753	6.37055
Tenacibaculum adriaticum DSM18961T	Undetermined	Undetermined	Undetermined	Undetermined	Undetermined	Undetermined
Tenacibaculum dicentrarchi USC35/09T	Undetermined	Undetermined	Undetermined	Undetermined	Undetermined	Undetermined
Tenacibaculum finnmarkense HFJT	Undetermined	Undetermined	Undetermined	Undetermined	Undetermined	Undetermined
Tenacibaculum ovolyticum EKD-002T	Undetermined	Undetermined	Undetermined	Undetermined	Undetermined	Undetermined
Tenacibaculum soleae LL0412.1.7T	Undetermined	Undetermined	Undetermined	Undetermined	Undetermined	Undetermined
Efficiency
T. maritimum positive skin tissue	18.1112	17.8539	17.8017
T. maritimum positive skin tissue -1	21.3225	21.3983	21.4569
T. maritimum positive skin tissue -2	24.8652	24.8742	24.6977
T. maritimum positive skin tissue -3	28.225	28.3535	28.3146
T. maritimum positive skin tissue -4	32.172	31.5778	32.3086
T. maritimum positive skin tissue -5	35.8194	35.4344	35.8976
T. maritimum positive skin tissue -6	40.8612	37.6667	36.7791
T. maritimum TmarCan15-1 -1	15.4868	15.3017	14.8804
T. maritimum TmarCan15-1 -2	18.5705	18.6905	18.6795
T. maritimum TmarCan15-1 -3	21.9697	21.8672	21.7218
T. maritimum TmarCan15-1 -4	25.5197	25.3738	25.5099
T. maritimum TmarCan15-1 -5	29.4094	29.3137	29.9519
T. maritimum TmarCan15-1 -6	32.5179	33.1009	32.7356
