# Supplementary material for: Pathology of experimentally induced mouthrot caused by Tenacibaculum maritimum in Atlantic salmon smolts
Source: PLoS One. 2018 Nov 1;13(11):e0206951. doi: 10.1371/journal.pone.0206951 (PMC6211739; doi:10.1371/journal.pone.0206951)
Supplement: S2 Table — Ct values of the real-time RT-PCR analysis performed on diseased and non-diseased cohabitants. (XLSX) [file pone.0206951.s002.xlsx]

## Sheet: Sheet1
Group	Fish number	Sample	Gills		Mouth (under jaw)		Brain		Heart		Kidney		Mucus
			Tmar_ompA	EF1A	Tmar_ompA	EF1A	Tmar_ompA	EF1A	Tmar_ompA	EF1A	Tmar_ompA	EF1A	Tmar_ompA	Hsal
4-1	23	Mortality	26.106	13.6505	27.8886	15.0459	33.2253	16.4007	33.5759	17.3986	20.9415	16.4072	18.906	22.5318
4-1	31	Mortality	17.1056	14.7601	17.1396	15.4622
4-1	33	Mortality	24.7069	14.1356	22.5027	15.1495
4-1	34	Mortality	20.3324	14.9165	19.2135	15.4475
4-1	41	Mortality	24.7475	14.1403	24.6485	16.7535	29.1653	17.306	32.3033	16.4715	33.5419	13.3632	21.0009	21.6191
4-2	22	Mortality	26.2623	14.6145	20.7454	15.8248
4-2	23	Mortality	28.7034	14.2968	26.4535	15.6104	35.5534	16.986	34.6592	16.6738	31.6771	15.7012	18.5155	21.9054
4-2	30	Mortality	24.4718	14.6246	21.8707	15.393
4-2	42	Mortality	24.6762	14.5286	23.2038	16.9229	33.4757	18.1685	30.5994	17.2447	30.2792	14.16	20.8261	22.2555
4-2	49	Mortality	25.2211	14.1392	18.2096	15.2761
4-3	23	Mortality	21.1918	14.8132	18.8082	17.5189
4-3	24	Mortality	26.1585	16.1304	17.4079	16.3262	32.5949	17.8865	33.9771	16.684
4-3	25	Mortality	24.1897	14.9394	22.967	16.5648	33.713	17.7595	34.1785	16.1928	33.2488	13.4544	22.7046	21.6479
4-3	28	Mortality	20.6174	13.9787	16.2299	15.6083
4-3	34	Mortality	17.1465	14.8443	20.0229	15.1887
4-4	21	Mortality	29.6169	15.7758	30.9904	16.2014	29.8973	16.9884	32.2962	18.3452	34.9673	15.3078	27.4452	22.8859
4-4	26	Mortality	27.5829	15.4722	23.702	17.0902	33.337	17.8065	32.8526	16.7359	34.7096	15.118	16.6454	23.7889
4-4	27	Mortality	22.9649	13.6138	22.0838	16.3481
4-4	33	Mortality	21.1593	14.3327	17.4203	15.3495
4-4	34	Mortality	25.7529	16.7721	17.4278	14.9626
4-5	21	Mortality	29.4514	14.6447	33.8682	17.7653
4-5	36	Mortality	30.5099	16.1284	27.6424	16.2783	34.1394	17.7832	34.4473	16.5711	31.6373	15.9623	23.2563	22.1097
4-5	37	Mortality	31.1959	14.459	31.5781	14.6046
4-5	38	Mortality	29.8373	14.9638	31.256	15.0112	31.8942	17.6715	33.6874	17.4164	31.5853	15.8656	27.891	23.217
4-5	41	Mortality	28.7014	15.4543	27.05	16.8236
4-6	26	Mortality	29.7454	14.3856	27.5198	16.2236	29.7085	16.6634	32.5219	17.1401	34.2938	15.9706	31.0902	22.3072
4-6	27	Mortality	31.3567	14.7145	33.3798	17.5093
4-6	31	Mortality	35.0236	15.8225	33.0178	16.3476
4-6	51	Mortality	27.9563	14.5137	28.5743	17.9136
4-6	57	Mortality	33.4265	15.3783	32.0027	16.7947	36.7083	17.1934	36.6837	17.9601	35.9146	15.7427	24.2394	22.449
4-1	21	Day-7 Sample	34.726	15.8109	30.3327	15.9913	34.3332	16.6805	Undetermined	17.2144	37.2477	14.1303	29.121	22.0623
4-1	22	Day-7 Sample	33.6315	16.1715	31.405	14.986	Undetermined	17.1437	33.2285	15.3447	Undetermined	15.3577	27.5309	22.6938
4-1	42	Day-14 Sample	27.708	16.5246	24.6328	16.5819	Undetermined	16.8629	Undetermined	15.9142	37.2125	15.4366	29.4806	22.5506
4-1	43	Day-14 Sample	32.7816	15.5926	30.3803	16.756	Undetermined	17.1349	36.7559	15.926	Undetermined	13.4563	21.215	22.4251
4-2	46	Day-14 Sample	32.8482	16.1973	Undetermined	17.0154	35.2846	16.3543	Undetermined	15.629	36.2839	14.444	22.5419	22.1298
4-2	47	Day-14 Sample	34.8109	15.1475	27.9873	15.5829	30.7731	17.3899	37.0413	16.0821	36.1852	14.1906	29.1169	22.4018
4-3	21	Day-7 Sample	30.8699	15.234	32.2136	16.6404	35.7153	17.9029	35.4854	17.283	Undetermined	16.9157	28.6161
4-3	22	Day-7 Sample	28.0156	14.4695	32.66	16.5186	37.7547	16.8958	34.6784	17.5002	35.3831	17.1654	31.1378	21.6192
4-3	31	Day-14 Sample	35.171	14.9473	32.7927	17.5526	36.6678	16.8197	Undetermined	15.7168	37.1079	14.1379	28.8477	21.6393
4-3	32	Day-14 Sample	30.1218	15.0786	30.9273	16.4423	36.8445	16.8331	35.5896	16.7193	Undetermined	15.0163	29.5244	20.7157
4-4	24	Day-7 Sample	26.3589	14.7053	21.4983	14.6228	32.3052	17.1755	34.7908	16.9266	34.7392	16.3096	19.5593	22.3833
4-4	25	Day-7 Sample	31.3958	14.8313	32.9947	16.2062	33.7733	17.0875	27.481	15.9614	35.4899	15.8434	25.1787	22.8192
4-4	31	Day-14 Sample	32.2209	15.3749	30.0705	17.5273	Undetermined	17.968	Undetermined	16.1339	Undetermined	14.242	22.9437	21.9523
4-4	32	Day-14 Sample	32.0798	15.0907	31.6788	17.4128	31.0641	18.0129	36.0915	16.0817	37.3457	14.5755	29.6761	21.2398
